# Supplementary material for: A large-scale behavior change intervention to prevent Nipah transmission in Bangladesh: components and costs
Source: BMC Res Notes. 2017 Jun 26;10:225. doi: 10.1186/s13104-017-2549-1 (PMC5485710; doi:10.1186/s13104-017-2549-1)
Supplement: Supplementary file 1 — Additional file 1. Start-up cost to prepare the intervention covering 30 Nipah-affected districts with at least one Nipah spillover, Bangladesh, supporting document for Table 4. [file 13104_2017_2549_MOESM1_ESM.xlsx]

## Sheet: Sheet1
Table 2: Start up cost
			Days	Cost
Persons		Activities		BDT	US$(1US$=82.34 taka)	Total US$
International experts
Medical epidemiologist		Developed concept, supervised protocol writing, contributed to study design, revised intervention materials and provided feedback	No raw sap 25 days		25 X 1000	25000
			Only safe sap 15 days		15 X 1000	15000
Public health specialist		Contributed to study design, intervention materials and provided administrative support	No raw sap 10 days		10 X 500	5000
			Only safe sap 10 days		10 X 500	5000
BCC expert		Developed behavior change communication strategies, participated in NGO selection, worked with advertising agency to develop intervention materials development and testing, trained trainers on interpersonal communication	No raw sap 39 days		39 X 1000	39000
			Only safe sap		42 X 1000	42000
Bangladeshi experts/team
Consultant		Developed concept, wrote protocol, contributed to study design, revised all intervention materials and provided feedback, participated in material testing, NGO selection
			3 months		1992 X 3	5976
	US$1992/month
	US$120 perdiem
		Protocol until IRB Approval
		Intervention development, study site selection, material development, focus group discussion
			No raw sap 3 months - 11 field days		1992 X 3 + 120 X 11
					5976 + 1320	7296
			Only safe sap 3 months - 30 field days		1992 x 3 + 30 X 120	9576
Assistant scientist
	BDT123016/month		No raw sap 3 months - 30 field days	441048	5356	5356
	2400 perdiem		Only safe sap 2 months	246032	2980	2980
Senior research officer
	BDT 54777/month
	BDT 1200 perdiem		No raw sap 3 months - 30 field days	200331	2433	2433
			Only safe sap 3 months - 30 field days	200331	2433	2433
Transport cost Rajbari (No raw sap)
Development of NiV intervention
Start	End	Purpose	Field	cost BDT	US$
2012-05-28	2012-05-31	Explore existing communication channels	Dhaka-Rajbari-Dhaka	28612	347	347
2012-07-23	2012-07-24	Collect additional information on communication channels	Dhaka-Rajbari-Dhaka	20676	251	251
2012-07-30	2012-07-31	icddr,b/FHi360 field visit - intervention implementation plan	Dhaka-Rajbari-Dhaka	20632	251	251
2012-08-14	2012-08-16	NGO briefing and discussion on intervention strategy	Dhaka-Rajbari-Dhaka	18728	227	227
2012-10-15	2012-10-23	Prepare detailed implementation plan and training of NGO staff	Dhaka-Rajbari-Dhaka	59695	725	725
Transport cost for the FGD to test intervention materials in Rajbari
Start	End	Purpose	Field	cost BDT	US$
2012-10-04	2012-10-12	FGD	Dhaka-Rajbari -Dhaka	47841	581	581
2012-12-04	2012-12-10	FGD	Dhaka-Rajbari -Dhaka	47841	581	581
Transport cost Faridpur (only safe sap)
Start	End	Purpose	Field	cost BDT	US$
2016-02-02	2013-02-02	explore potential field site and NGOs	Rajbari Natore and Rajbari	11131	135	135
6 days in Jun 13		Explore potential field site and NGOs	Dhaka-Manikgonj-Faridpur-Nator-Dhaka	28612	347	347
2013-07-15	2013-07-18	icddr,b/FHi360 field visit - intervention implementation plan	Dhaka Faridpur Dhaka	30000	364	364
2013-07-22	2013-07-25	Preliminary discussion with potential NGOs	Dhaka-Faridpur-Dhaka	30000	364	364
2013-08-01	2013-08-04	Explore local channel spillover	Dhaka Faridpur Dhaka	30000	364	364
2013-08-18	2013-08-19	NGO bidders meeting	Dhaka Faridpur Dhaka	20676	251	251
3 days in September		Prepare detailed implementation plan	Dhaka Faridpur Dhaka	28612	347	347
Transport cost in Fardipur for FGD to test intervention materials
6 days in September		FGD	Dhaka-Faripur-Dhaka	47, 841	581	581
FGD cost
	Rajbari and Faridpur, GS5 2 people one month salary for two research officers				609 X 2	1218
	Per diem			1200 X 2 X 22	641	641
	FGD logistics			2800	34	34
Cost of the material development
Cost of creating the campaign (Ad agency)						28850
TV materials production
	2012 - only safe sap materials					39940
	2012 - revised PSA and other materials for no raw sap campaign					9000
Note: Initial materials did not get approval from Government requiring a revision as indicated
Training the trainers
	Communication expert trained 7 local researchers					3342
Total						255791

## Sheet: Sheet2
Start-up cost to prepare the intervention covering 30 Nipah-affected districts with at least one Nipah spillover, Bangladesh, supporting document for table 4
Activities
Developing intervention
International experts					Person	Days	BDT	US$	Total in US$
intervention design					NiV expert	10		10 X 1000	10000
Revising the intervention					BCC expert	20		20 X 1000	20000
Local staff
Protocol writing and revising NGO proposal					Assistant scientist	66 (3 months)		4689	4689
	US$1563/per month
Identify NGO and TV channel operators
	US$ 609 per month				Research officer (RO)	154 days		609 X 7	4263
	1200 taka periderm					140 days	140 X 1200	2040	2040
Field transportation for research officer
	Motorcycle rent at 2000 taka per day					140 days	140 X 200	3401	3401
Revise intervention materials (poster, calendar, public service announcements, training guide)									15000
Phone communication expenses
	RO 200 BDT per day - 140 field days						200 X 140		340
	Follow up for further clarification with NGO and TV channel operators							800	10
	Assistant scientist to communicate with the RO							4000	49
	Government staff who would be involved on this study may provide logistical support in districts which ROs will visit							4000	49
Total									59841
